# Supplementary material for: Automated Assessment of the Pulmonary Artery-to-Ascending Aorta Ratio in Fetal Cardiac Ultrasound Screening Using Artificial Intelligence
Source: Bioengineering (Basel). 2024 Dec 12;11(12):1256. doi: 10.3390/bioengineering11121256 (PMC11673077; doi:10.3390/bioengineering11121256)
Supplement: Supplementary file 1 [file bioengineering-11-01256-s001.zip]

Archive with 1 entries (1 files):
- bioengineering-3332337-supplementary.pdf
